# Supplementary material for: Disparities in Prevalence and Barriers to Hypertension Control: A Systematic Review
Source: Int J Environ Res Public Health. 2022 Nov 6;19(21):14571. doi: 10.3390/ijerph192114571 (PMC9655663; doi:10.3390/ijerph192114571)
Supplement: Supplementary file 1 [file ijerph-19-14571-s001.zip]

Archive with 1 entries (1 files):
- ijerph-1906868-supplementary.pdf
